# Supplementary material for: A novel epigenetic modulating agent sensitizes pancreatic cells to a chemotherapy agent
Source: PLoS One. 2018 Jun 21;13(6):e0199130. doi: 10.1371/journal.pone.0199130 (PMC6013229; doi:10.1371/journal.pone.0199130)
Supplement: S1 File — The archive is organized by cell line, with one folder for each cell line. Within each folder, there is one file for each plot in each figure included in the text. The files are named according to the plot names in each panel of each figure, following the convention “<figure name><panel name><plot name>”. Each PDF file contains the raw data for the plot that the filename refers to. (ZIP) [file pone.0199130.s001.zip]

Archive with 92 entries (80 files):
- Supplemental Data File/Capan 1/
- Supplemental Data File/Capan 1/Figure 1a.pdf
- Supplemental Data File/Capan 1/Figure 1e high dose.pdf
- Supplemental Data File/Capan 1/Figure 1e Low dose.pdf
- Supplemental Data File/Miapaca-2/
- Supplemental Data File/Miapaca-2/Figure 1 b High dose.pdf
- Supplemental Data File/Miapaca-2/Figure 1a.pdf
- Supplemental Data File/Miapaca-2/Figure 1b Low dose.pdf
- Supplemental Data File/Miapaca-2/Figure 2a.pdf
- Supplemental Data File/Miapaca-2/Figure 2b/
- Supplemental Data File/Miapaca-2/Figure 2b/DNMT1-WB Pancreas.tif
- Supplemental Data File/Miapaca-2/Figure 2b/tub-WB Pancreas.tif
- Supplemental Data File/Miapaca-2/Figure 2c.pdf
- Supplemental Data File/Miapaca-2/Figure 2d no rest.pdf
- Supplemental Data File/Miapaca-2/Figure 2d rest.pdf
- Supplemental Data File/Miapaca-2/Figure 2e no rest/
- Supplemental Data File/Miapaca-2/Figure 2e no rest/3 days SGI photos/
- Supplemental Data File/Miapaca-2/Figure 2e no rest/3 days SGI photos/miapca control.tif
- Supplemental Data File/Miapaca-2/Figure 2e no rest/3 days SGI photos/miapca control2.tif
- Supplemental Data File/Miapaca-2/Figure 2e no rest/3 days SGI photos/miapca control3.tif
- Supplemental Data File/Miapaca-2/Figure 2e no rest/3 days SGI photos/miapca sgi1.tif
- Supplemental Data File/Miapaca-2/Figure 2e no rest/3 days SGI photos/miapca sgi2.tif
- Supplemental Data File/Miapaca-2/Figure 2e no rest/3 days SGI photos/miapca sgi3.tif
- Supplemental Data File/Miapaca-2/Figure 2e no rest/3 days SGI photos/panci control1.tif
- Supplemental Data File/Miapaca-2/Figure 2e no rest/3 days SGI photos/panci control2.tif
- Supplemental Data File/Miapaca-2/Figure 2e no rest/3 days SGI photos/panci control3.tif
- Supplemental Data File/Miapaca-2/Figure 2e no rest/3 days SGI photos/panci sgi1.tif
- Supplemental Data File/Miapaca-2/Figure 2e no rest/3 days SGI photos/panci sgi2.tif
- Supplemental Data File/Miapaca-2/Figure 2e no rest/3 days SGI photos/panci sgi3.tif
- Supplemental Data File/Miapaca-2/Figure 2e rest/
- Supplemental Data File/Miapaca-2/Figure 2e rest/mia 3d sg 5d rest c 1.jpg
- Supplemental Data File/Miapaca-2/Figure 2e rest/mia 3d sg 5d rest c 1.tif
- Supplemental Data File/Miapaca-2/Figure 2e rest/mia 3d sg 5d rest c 2.jpg
- Supplemental Data File/Miapaca-2/Figure 2e rest/mia 3d sg 5d rest c 3.jpg
- Supplemental Data File/Miapaca-2/Figure 2e rest/mia 3d sg 5d rest sg1.jpg
- Supplemental Data File/Miapaca-2/Figure 2e rest/mia 3d sg 5d rest sg1.tif
- Supplemental Data File/Miapaca-2/Figure 2e rest/mia 3d sg 5d rest sg2.jpg
- Supplemental Data File/Miapaca-2/Figure 2e rest/mia 3d sg 5d rest sg3.jpg
- Supplemental Data File/Miapaca-2/Figure 3a no rest.pdf
- Supplemental Data File/Miapaca-2/Figure 3a rest.pdf
- Supplemental Data File/Miapaca-2/Figure 4a no rest.pdf
- Supplemental Data File/Miapaca-2/Figure 4a rest.pdf
- Supplemental Data File/Miapaca-2/Figure 5a no rest.pdf
- Supplemental Data File/Miapaca-2/Figure 5a rest.pdf
- Supplemental Data File/Panc1/
- Supplemental Data File/Panc1/Figure 1a.pdf
- Supplemental Data File/Panc1/Figure 1d High dose.pdf
- Supplemental Data File/Panc1/Figure 1d Low dose.pdf
- Supplemental Data File/Panc1/Figure 2a.pdf
- Supplemental Data File/Panc1/Figure 2b/
- Supplemental Data File/Panc1/Figure 2b/DNMT1-WB Pancreas.tif
- Supplemental Data File/Panc1/Figure 2b/tub-WB Pancreas.tif
- Supplemental Data File/Panc1/Figure 2c.pdf
- Supplemental Data File/Panc1/Figure 2d no rest.pdf
- Supplemental Data File/Panc1/Figure 2d rest.pdf
- Supplemental Data File/Panc1/Figure 2f no rest/
- Supplemental Data File/Panc1/Figure 2f no rest/3 days SGI photos/
- Supplemental Data File/Panc1/Figure 2f no rest/3 days SGI photos/miapca control.tif
- Supplemental Data File/Panc1/Figure 2f no rest/3 days SGI photos/miapca control2.tif
- Supplemental Data File/Panc1/Figure 2f no rest/3 days SGI photos/miapca control3.tif
- Supplemental Data File/Panc1/Figure 2f no rest/3 days SGI photos/miapca sgi1.tif
- Supplemental Data File/Panc1/Figure 2f no rest/3 days SGI photos/miapca sgi2.tif
- Supplemental Data File/Panc1/Figure 2f no rest/3 days SGI photos/miapca sgi3.tif
- Supplemental Data File/Panc1/Figure 2f no rest/3 days SGI photos/panci control1.tif
- Supplemental Data File/Panc1/Figure 2f no rest/3 days SGI photos/panci control2.tif
- Supplemental Data File/Panc1/Figure 2f no rest/3 days SGI photos/panci control3.tif
- Supplemental Data File/Panc1/Figure 2f no rest/3 days SGI photos/panci sgi1.tif
- Supplemental Data File/Panc1/Figure 2f no rest/3 days SGI photos/panci sgi2.tif
- Supplemental Data File/Panc1/Figure 2f no rest/3 days SGI photos/panci sgi3.tif
- Supplemental Data File/Panc1/Figure 2f rest/
- Supplemental Data File/Panc1/Figure 2f rest/panc 3d sg 5d rest c1.jpg
- Supplemental Data File/Panc1/Figure 2f rest/panc 3d sg 5d rest c1.tif
- Supplemental Data File/Panc1/Figure 2f rest/panc 3d sg 5d rest c2.jpg
- Supplemental Data File/Panc1/Figure 2f rest/panc 3d sg 5d rest c2.tif
- Supplemental Data File/Panc1/Figure 2f rest/panc 3d sg 5d rest c2-1.tif
- Supplemental Data File/Panc1/Figure 2f rest/panc 3d sg 5d rest c3.jpg
- Supplemental Data File/Panc1/Figure 2f rest/panc 3d sg 5d rest sg1.jpg
- Supplemental Data File/Panc1/Figure 2f rest/panc 3d sg 5d rest sg1-1.tif
- Supplemental Data File/Panc1/Figure 2f rest/panc 3d sg 5d rest sg2.jpg
- Supplemental Data File/Panc1/Figure 2f rest/panc 3d sg 5d rest sg2.tif
- Supplemental Data File/Panc1/Figure 2f rest/panc 3d sg 5d rest sg3.jpg
- Supplemental Data File/Panc1/Figure 2f rest/panc 3d sg 5d rest sg3.tif
- Supplemental Data File/Panc1/Figure 3b no rest.pdf
- Supplemental Data File/Panc1/Figure 3b rest.pdf
- Supplemental Data File/Panc1/Figure 4b no rest.pdf
- Supplemental Data File/Panc1/Figure 4b rest.pdf
- Supplemental Data File/Panc1/figure 5b no rest.pdf
- Supplemental Data File/Panc1/Figure 5b rest.pdf
- Supplemental Data File/PL45/
- Supplemental Data File/PL45/Figure 1a.pdf
- Supplemental Data File/PL45/Figure 1c High dose.pdf
- Supplemental Data File/PL45/Figure 1c Low dose.pdf
